# Supplementary material for: Characterization of the Rosa roxburghii Tratt transcriptome and analysis of MYB genes
Source: PLoS One. 2019 Mar 12;14(3):e0203014. doi: 10.1371/journal.pone.0203014 (PMC6414006; doi:10.1371/journal.pone.0203014)
Supplement: S1 Table — (XLSX) [file pone.0203014.s001.xlsx]

## Sheet: Sheet1
Sequence Definition	Sense Primer	Tm (℃)	Anti-sense Primer	Tm (℃)
DN142862_c0_g1	GGTGTGCCAGTAATTCTTGAT	52.1	GTTGTAGACTTCGTTGGATGA	51.6
DN144228_c3_g1	CTCGGTGTTCTTGTCAATGTTG	54.4	GGAGATGTAGTGAAGGTGATGG	54.1
DN111034_c0_g1	TCAGAGAACACCGACTAACCT	54	GCCTCCAACAACAACAATAACA	53.8
DN144022_c3_g4	GTGTATGAAGCCTGATGATGAGAT	54.9	TGCGTCGTTGCGGTAAGA	54.8
DN144159_c2_g1	GCTCACCAAGATGCTTCAGAA	54.5	AAGGACAAGACCAAGGAGGAA	54.3
DN144339_c1_g4	ATGCCTCGCTGCTCTGAA	54.1	TGTGGTGACCTGAACTTGGA	54.3
DN147128_c3_g4	AATCACAACCACCACCAACAC	55.1	GCTTCAGATAGACATCACATTCCA	55.1
DN139053_c0_g1	TCCTTGATAGCCTTGTCTTGAATG	55.3	CGAAGAGCAACAACGACTTAGT	55.2
DN143733_c1_g1	AGCAATAGCACCAGTCTCCAA	55.2	CAGTAGCAGATGATTCCACAACA	55.1
DN143203_c0_g1	ACCACAGAGCCACCAATCC	54.9	AGAACCACAAGACCACCAAGA	55
DN146463_c1_g1	TGCTGCTGTGAACCTCCAA	54.8	TCCTTCTCTGCTGCCAATGT	54.9
DN146332_c2_g2	CAATCAATCACCTCCTCCATCTC	54.9	CGCCACCACTTCCACCTAT	54.7
β-actin	AATCTTGACAGAGCGTGGTTAC	54.8	GGATGGCTGGAAGAGGACTT	54.6
