# Supplementary material for: Characterization of the Rosa roxburghii Tratt transcriptome and analysis of MYB genes
Source: PLoS One. 2019 Mar 12;14(3):e0203014. doi: 10.1371/journal.pone.0203014 (PMC6414006; doi:10.1371/journal.pone.0203014)
Supplement: S2 Table — (XLSX) [file pone.0203014.s002.xlsx]

## Sheet: Sheet1
Tissues	Experiment	High-quality reads generated	Total reads per biological condition	unique mapped
leaf	1	30341173	32995787	26423092 (87.09%)
	2	34373639		30100204 (87.57%)
	3	34272550		29825473 (87.02%)
stem	1	41235348	34805888	35917460 (87.10%)
	2	35528590		30748882 (86.55%)
	3	27653727		24101627 (87.16%)
flower	1	27406558	28575197	23823892 (86.93%)
	2	28822233		25231397 (87.54%)
	3	29496799		25763739 (87.34%)
Young fruit (YF)	1	28855223	30969639	4101627 (87.16%)
	2	28264939		24876118 (86.21%)
	3	35788754		24490484 (86.65%)
Mature fruit (MF)	1	31692315	29539169	27859348 (87.91%)
	2	28000436		24601261 (87.86%)
	3	28924756		25375277 (87.73%)
