# Supplementary material for: Characterization of the Rosa roxburghii Tratt transcriptome and analysis of MYB genes
Source: PLoS One. 2019 Mar 12;14(3):e0203014. doi: 10.1371/journal.pone.0203014 (PMC6414006; doi:10.1371/journal.pone.0203014)
Supplement: S3 Table — (XLSX) [file pone.0203014.s003.xlsx]

## Sheet: Sheet1
The length of Unigene	Unigene Number
200-400	7057
400-600	6943
600-800	7385
800-1000	6610
1000-1200	5405
1200-1400	3985
1400-1600	3220
1600-1800	2625
1800-2000	2260
2000-2200	1933
2200-2400	1657
2400-2600	1550
2600-2800	1436
2800-3000	1245
3000-3200	1110
3200-3400	1008
3400-3600	850
3600-3800	853
3800-4000	748
4000-4200	682
4200-4400	555
4400-4600	523
4600-4800	466
4800-5000	414
5000-5200	381
>5200	2826
