# Supplementary material for: Characterization of the Rosa roxburghii Tratt transcriptome and analysis of MYB genes
Source: PLoS One. 2019 Mar 12;14(3):e0203014. doi: 10.1371/journal.pone.0203014 (PMC6414006; doi:10.1371/journal.pone.0203014)
Supplement: S4 Table — (XLSX) [file pone.0203014.s004.xlsx]

## Sheet: Sheet1
Annotation	number of elements
GO database	9354
KEGG database	19508
Nr database	55118
SWISS-prot. database	55151
Overall number elements	60406
Overlap elements	1948
