# Supplementary material for: Characterization of the Rosa roxburghii Tratt transcriptome and analysis of MYB genes
Source: PLoS One. 2019 Mar 12;14(3):e0203014. doi: 10.1371/journal.pone.0203014 (PMC6414006; doi:10.1371/journal.pone.0203014)
Supplement: S5 Table — (XLSX) [file pone.0203014.s005.xlsx]

## Sheet: Sheet1
Go ID	Term	Description	Number of unigenes
GO:0008152	biological process	metabolic process	5291
GO:0009987	biological process	cellular process	5053
GO:0051179	biological process	localization	851
GO:0050896	biological process	response to stimulus	784
GO:0065007	biological process	biological regulation	748
GO:0071840	biological process	cellular component organization or biogenesis	622
GO:0023052	biological process	signaling	288
GO:0032502	biological process	developmental process	127
GO:0032501	biological process	multicellular organismal process	102
GO:0000003	biological process	reproduction	64
GO:0022414	biological process	reproductive process	64
GO:0098754	biological process	detoxification	43
GO:0051704	biological process	multi-organism process	30
GO:0040007	biological process	growth	12
GO:0015976	biological process	carbon utilization	11
GO:0002376	biological process	immune system process	10
GO:0040011	biological process	locomotion	4
GO:0019740	biological process	nitrogen utilization	2
GO:0001906	biological process	cell killing	1
GO:0048511	biological process	rhythmic process	1
GO:0005623	cellular component	cell	4667
GO:0044464	cellular component	cell part	4658
GO:0043226	cellular component	organelle	3483
GO:0032991	cellular component	macromolecular complex	2391
GO:0016020	cellular component	membrane	2024
GO:0044422	cellular component	organelle part	1804
GO:0044425	cellular component	membrane part	1471
GO:0031974	cellular component	membrane-enclosed lumen	229
GO:0099080	cellular component	supramolecular complex	124
GO:0005576	cellular component	extracellular region	114
GO:0030054	cellular component	cell junction	60
GO:0055044	cellular component	symplast	60
GO:0019012	cellular component	virion	15
GO:0044423	cellular component	virion part	15
GO:0044421	cellular component	extracellular region part	6
GO:0009295	cellular component	nucleoid	1
GO:0005488	molecular function	binding	4585
GO:0003824	molecular function	catalytic activity	4304
GO:0005198	molecular function	structural molecule activity	1393
GO:0005215	molecular function	transporter activity	448
GO:0140110	molecular function	transcription regulator activity	103
GO:0016209	molecular function	antioxidant activity	66
GO:0098772	molecular function	molecular function regulator	44
GO:0004871	molecular function	signal transducer activity	39
GO:0060089	molecular function	molecular transducer activity	30
GO:0045735	molecular function	nutrient reservoir activity	12
GO:0031386	molecular function	protein tag	1
