# Supplementary material for: Characterization of the Rosa roxburghii Tratt transcriptome and analysis of MYB genes
Source: PLoS One. 2019 Mar 12;14(3):e0203014. doi: 10.1371/journal.pone.0203014 (PMC6414006; doi:10.1371/journal.pone.0203014)
Supplement: S6 Table — (XLSX) [file pone.0203014.s006.xlsx]

## Sheet: Sheet1
Pathway	Number	Pathway	Number	Pathway	Number
03010 Ribosome	2026	04120 Ubiquitin mediated proteolysis	257	03050 Proteasome	154
04141 Protein processing in endoplasmic reticulum	664	03018 RNA degradation	242	00564 Glycerophospholipid metabolism	151
00190 Oxidative phosphorylation	631	00480 Glutathione metabolism	238	00260 Glycine, serine and threonine metabolism	150
03013 RNA transport	546	00940 Phenylpropanoid biosynthesis	235	01040 Biosynthesis of unsaturated fatty acids	136
03040 Spliceosome	500	00071 Fatty acid degradation	225	00970 Aminoacyl-tRNA biosynthesis	127
04626 Plant-pathogen interaction	495	00240 Pyrimidine metabolism	222	00350 Tyrosine metabolism	118
00010 Glycolysis / Gluconeogenesis	495	00030 Pentose phosphate pathway	215	00340 Histidine metabolism	118
04144 Endocytosis	446	03015 mRNA surveillance pathway	212	03060 Protein export	113
04145 Phagosome	378	00280 Valine, leucine and isoleucine degradation	208	00592 alpha-Linolenic acid metabolism	110
00620 Pyruvate metabolism	349	00380 Tryptophan metabolism	207	00910 Nitrogen metabolism	105
00230 Purine metabolism	345	00561 Glycerolipid metabolism	199	00900 Terpenoid backbone biosynthesis	105
00630 Glyoxylate and dicarboxylate metabolism	341	00330 Arginine and proline metabolism	197	00195 Photosynthesis	105
04146 Peroxisome	321	00040 Pentose and glucuronate interconversions	194	00640 Propanoate metabolism	104
00500 Starch and sucrose metabolism	310	03008 Ribosome biogenesis in eukaryotes	190	00460 Cyanoamino acid metabolism	104
00710 Carbon fixation in photosynthetic organisms	297	00410 beta-Alanine metabolism	181	03440 Homologous recombination	103
00520 Amino sugar and nucleotide sugar metabolism	275	00051 Fructose and mannose metabolism	180	00061 Fatty acid biosynthesis	103
04075 Plant hormone signal transduction	265	00250 Alanine, aspartate and glutamate metabolism	171	00562 Inositol phosphate metabolism	102
04016 MAPK signaling pathway - plant	264	00053 Ascorbate and aldarate metabolism	171	00220 Arginine biosynthesis	98
00020 Citrate cycle (TCA cycle)	260	00052 Galactose metabolism	161	03420 Nucleotide excision repair	95
00270 Cysteine and methionine metabolism	259	00310 Lysine degradation	156	00400 Phenylalanine, tyrosine and tryptophan biosynthesis	93
04070 Phosphatidylinositol signaling system	91	02010 ABC transporters	75	00960 Tropane, piperidine and pyridine alkaloid biosynthesis	55
00360 Phenylalanine metabolism	91	00860 Porphyrin and chlorophyll metabolism	70	03410 Base excision repair	54
00903 Limonene and pinene degradation	90	03430 Mismatch repair	67	00591 Linoleic acid metabolism	53
00196 Photosynthesis - antenna proteins	82	00950 Isoquinoline alkaloid biosynthesis	66	04712 Circadian rhythm - plant	50
00510 N-Glycan biosynthesis	81	00130 Ubiquinone and other terpenoid-quinone biosynthesis	66	00770 Pantothenate and CoA biosynthesis	50
03022 Basal transcription factors	80	00450 Selenocompound metabolism	65	00565 Ether lipid metabolism	50
03020 RNA polymerase	80	00941 Flavonoid biosynthesis	64	00650 Butanoate metabolism	49
00920 Sulfur metabolism	80	00790 Folate biosynthesis	64	00909 Sesquiterpenoid and triterpenoid biosynthesis	47
03030 DNA replication	76	04130 SNARE interactions in vesicular transport	62	00062 Fatty acid elongation	47
00100 Steroid biosynthesis	76	04136 Autophagy - other eukaryotes	58	00906 Carotenoid biosynthesis	46
00600 Sphingolipid metabolism	46	00760 Nicotinate and nicotinamide metabolism	36	04122 Sulfur relay system	18
00670 One carbon pool by folate	45	04933 AGE-RAGE signaling pathway in diabetic complications	34	00603 Glycosphingolipid biosynthesis - globo and isoglobo series	18
00590 Arachidonic acid metabolism	45	00908 Zeatin biosynthesis	31	03450 Non-homologous end-joining	17
04979 Cholesterol metabolism	44	00750 Vitamin B6 metabolism	29	00966 Glucosinolate biosynthesis	17
00563 Glycosylphosphatidylinositol(GPI)-anchor biosynthesis	44	00904 Diterpenoid biosynthesis	27	00902 Monoterpenoid biosynthesis	16
00905 Brassinosteroid biosynthesis	43	00531 Glycosaminoglycan degradation	25	00660 C5-Branched dibasic acid metabolism	15
00945 Stilbenoid, diarylheptanoid and gingerol biosynthesis	42	00430 Taurine and hypotaurine metabolism	23	00072 Synthesis and degradation of ketone bodies	15
00290 Valine, leucine and isoleucine biosynthesis	42	00300 Lysine biosynthesis	23	00261 Monobactam biosynthesis	14
00511 Other glycan degradation	40	01051 Biosynthesis of ansamycins	19	00740 Riboflavin metabolism	13
00073 Cutin, suberine and wax biosynthesis	38	00780 Biotin metabolism	19	00524 Neomycin, kanamycin and gentamicin biosynthesis	13
00440 Phosphonate and phosphinate metabolism	13	00942 Anthocyanin biosynthesis	5	00254 Aflatoxin biosynthesis	6
00965 Betalain biosynthesis	11	00232 Caffeine metabolism	5	00405 Phenazine biosynthesis	6
00604 Glycosphingolipid biosynthesis - ganglio series	10	01502 Vancomycin resistance	4	00515 Mannose type O-glycan biosyntheis	2
00514 Other types of O-glycan biosynthesis	9	00601 Glycosphingolipid biosynthesis - lacto and neolacto series	3	00471 D-Glutamine and D-glutamate metabolism	6
00333 Prodigiosin biosyntheses	9	00523 Polyketide sugar unit biosynthesis	3	01053 Biosynthesis of siderophore group nonribosomal peptides	2
00944 Flavone and flavonol biosynthesis	8	01055 Biosynthesis of vancomycin group antibiotics	2	00785 Lipoic acid metabolism	8
00525 Acarbose and validamycin biosynthesis	2
